# Supplementary material for: Physiologically relevant reconstitution of iron-sulfur cluster biosynthesis uncovers persulfide-processing functions of ferredoxin-2 and frataxin
Source: Nat Commun. 2019 Aug 8;10:3566. doi: 10.1038/s41467-019-11470-9 (PMC6687725; doi:10.1038/s41467-019-11470-9)
Supplement: Supplementary file 4 — Source Data [file 41467_2019_11470_MOESM4_ESM.xlsx]

## Sheet: Figure 1
Figure 1a
	Zinc content
ISCU	WT			WT+Zn			C35S			D37A			C61A			C96S			H103A			C104S
Zn/ISCU	0.89	0.68	0.75	0.88	1.05	0.95	0.02	0.01	0.01	0.01	0.02	0.02	0.01	0.05	0.03	0.62	0.75	0.82	0.03	0.07	0.06	0.59	0.81	0.78
Mean	0.773333			0.96			0.0133333			0.0166667			0.03			0.73			0.0533333			0.726667
SD	0.106927			0.08544			0.0057735			0.0057735			0.02			0.101489			0.0208167			0.119304
Figure 1d
	Titration Fe in apo-ISCU by CD
	eq. Fe	θ270 nm (mdeg)			Mean	SD
	0	0.5	-0.2	0.4	0.233333	0.378594
	0.25	-8	-4.7	-7.2	-6.63333	1.72143
	0.5	-12.9	-14.5	-16.6	-14.6667	1.85562
	0.75	-23.3	-21.7	-25.3	-23.4333	1.8037
	1	-31.2	-28.7	-28.5	-29.4667	1.50444
	1.25	-33.1	-27.7	-29.9	-30.2333	2.71539
	1.5	-28	-29.5	-30.8	-29.4333	1.40119
	1.75	-27.1	-31	-28.7	-28.9333	1.96044
	2	-27.1	-28.6	-27.1	-27.6	0.866025
	3	-24.7	-28.6	-26.4	-26.5667	1.95533
	3.5	-25.7	-26.6	-29.6	-27.3	2.04206

## Sheet: Figure 2
Figure 2e
	Titration of Fe-S cluster by iron
	eq. Fe	FeS			Mean	SD
	0	0	0	0	0	0
	0.5	6	2.5	2	3.5	2.17945
	1	15	19	26	20	5.56776
	1.5	24	31	27.5	27.5	3.5
	2	38	41	44.5	41.1667	3.2532
	3	46.5	40	47.5	44.6667	4.07226
	4	42	40	47.5	43.1667	3.88373
Figure 2f
	Titration of Fe-S cluster by L-cysteine
	eq. Cys	FeS	FeS	FeS	Mean	SD
	0	0	0	0	0	0
	0.5	5	8	11	8	3
	1	12.5	19	21	17.5	4.4441
	1.5	24	31	36	30.3333	6.02771
	2	46	39	44	43	3.60555
	3	43	46	52	47	4.58258
	4	50	43	46	46.3333	3.51188

## Sheet: Figure 3
Figure 3a
	Coomassie stained gel
			Fe-ISCU							Zn-ISCU
Figure 3b
	Coomassie stained gels
	Fe-ISCU WT							Zn-ISCU C104S								apo-ISCU WT
Figure 3g
	Coomassie stained gels
	Fe-ISCU WT
Figure 3h
	Coomassie stained gels
			- FDX2							+ FDX2
Figure 3i
	gel quantification
	- FDX2	Eq. Cys	0			0.5			1			1.5			2			3
		% ISCU-SSH	9	15	13	49	32	42	55	72	62	83	81	72	86	94	81	95	88	81
		Mean	12.3333			41			63			78.6667			87			88
		SD	3.05505			8.544			8.544			5.85947			6.55744			7
		% NFS1-SSH	13	19	25	38	45	50	61	67	71	87	77	90	93	87	96	93	89	96
		Mean	19			44.3333			66.3333			84.6667			92			92.6667
		SD	6			6.02771			5.03322			6.80686			4.58258			3.51188
	+ FDX2
		% ISCU-SSH	24	13	19	15	21	29	22	43	38	37	26	22	37	27	34	26	24	32
		Mean	18.6667			21.6667			34.3333			28.3333			32.6667			27.3333
		SD	5.50757			7.02377			10.9697			7.76745			5.1316			4.16333
		% NFS1-SSH	10	17	12	49	44	36	75	54	60	71	82	80	78	95	92	78	95	85
		Mean	13			43			63			77.6667			88.3333			86
		SD	3.60555			6.55744			10.8167			5.85947			9.07377			8.544

## Sheet: Figure 4
Figure 4a
	Coomassie stained gels
		Fe-ISCU - FXN
		Fe-ISCU + FXN
Figure 4b
	Coomassie stained gels
		Zn-ISCU - FXN
		Zn-ISCU + FXN
Figure 4d
	gel quantifications ISCU-SSH
	time (min)	Fe-ISCU-FXN			Mean	SD	Fe-ISCU+FXN			Mean	SD
	0	4	5	3	4	1	1	2	5	2.66667	2.08167
	0.17	6	7	7	6.66667	0.57735	30	45	40	38.3333	7.63763
	0.33	7	9	8	8	1	35	52	50	45.6667	9.29157
	0.5	8	9	10	9	1	53	60	58	57	3.60555
	0.66	10	12	13	11.6667	1.52753	57	66	63	62	4.58258
	1	10	14	16	13.3333	3.05505	69	62	67	66	3.60555
	1.5	15	18	14	15.6667	2.08167	74	73	67	71.3333	3.78594
	2	17	22	24	21	3.60555	70	75	82	75.6667	6.02771
	5	28	37	35	33.3333	4.72582	75	88	91	84.6667	8.5049
	10	48	53	57	52.6667	4.50925	94	90	84	89.3333	5.03322
	15	57	65	66	62.6667	4.93288	96	92	89	92.3333	3.51188
	20	60	69	72	67	6.245	96	87	91	91.3333	4.50925
	25	73	87	79	79.6667	7.02377	87	93	97	92.3333	5.03322
	30	77	80	87	81.3333	5.1316	89	95	97	93.6667	4.16333
Figure 4f		+ FXN									- FXN
		Transfert			Reduction			Fe-S assembly			Transfert			Reduction			Fe-S assembly
	rates (min-1)	2.1	2.4	2.8	5	4.5	4.8	2	2.5	2.2	0.06	0.16	0.12	4.7	4.2	4.6	0.04	0.08	0.18
	Mean	2.43333			4.76667			2.23333			0.113333			4.5			0.1
	SD	0.351188			0.251661			0.251661			0.0503322			0.264575			0.072111
